# Supplementary material for: Changes in Metabolism and Content of Chlorophyll in Common Duckweed (Lemna minor L.) Caused by Environmental Contamination with Fluorides
Source: Molecules. 2024 May 16;29(10):2336. doi: 10.3390/molecules29102336 (PMC11123691; doi:10.3390/molecules29102336)
Supplement: Supplementary file 1 [file molecules-29-02336-s001.zip]

Archive with 1 entries (1 files):
- molecules-2991394-supplementary.pdf
